# Supplementary material for: Nanoscale origins of creep in calcium silicate hydrates
Source: Nat Commun. 2018 May 3;9:1785. doi: 10.1038/s41467-018-04174-z (PMC5934396; doi:10.1038/s41467-018-04174-z)
Supplement: Supplementary file 3 — Supplementary Data 1 [file 41467_2018_4174_MOESM3_ESM.txt]

ITEM: TIMESTEP
0
ITEM: NUMBER OF ATOMS
621
ITEM: BOX BOUNDS xy xz yz pp pp pp
-1.2679259248415342e-02 1.4856340390227880e+01 1.7763144609921735e+00
6.9384151103292835e-01 2.3518384678163731e+01 -2.0507533001252601e-01
5.5583140376026581e+00 2.7785867962396814e+01 -1.5951810807247002e-02
ITEM: ATOMS element x y z 
Ca 6.50358 12.6515 10.7596 
Ca 4.3632 9.25187 10.9308 
Cw 9.89271 17.95 25.6442 
Oh 2.8946 12.9813 9.85318 
Oh 1.02726 11.6019 8.53657 
Ob 4.49494 14.1006 7.7391 
Si 5.11505 15.2423 8.79326 
O 6.20028 14.6352 9.77806 
Ob 5.79456 16.4602 7.80226 
O 3.98107 15.8827 9.71012 
Ca 3.03555 12.626 12.2447 
Ca 4.98162 15.43 11.7869 
Cw 2.70527 8.87899 17.5225 
Si 6.10687 12.514 13.5879 
Oh 6.78279 13.5245 14.7341 
O 7.33397 11.8005 12.8077 
O 5.20958 13.2266 12.5261 
Ob 5.44889 11.2702 14.4668 
Si 4.69353 9.92267 13.7604 
O 5.71779 9.01321 12.8778 
O 3.53144 10.3804 12.7666 
Oh 4.19576 9.08539 15.1173 
Oh 2.30922 7.74687 14.0463 
Ca 10.0314 18.2872 9.44063 
Ca 8.3486 15.3762 9.99583 
Cw 6.6496 11.2788 5.6941 
Si 6.6097 17.8312 8.33434 
O 7.91201 17.4609 9.18813 
Oh 6.98084 18.6936 6.95178 
O 5.68969 18.7118 9.29271 
Oh 8.64614 20.8545 6.74523 
Oh 9.18009 17.8811 5.59577 
Si 8.97454 21.4643 8.26476 
O 9.94639 20.5555 9.11167 
Ob 9.77291 22.9303 7.78456 
O 7.76156 21.8253 9.18764 
Ca 6.99278 18.164 11.2418 
Ca 8.80002 21.1046 11.1486 
Cw 3.82481 18.8205 16.6989 
Oh 11.2147 16.068 14.3357 
Oh 9.34175 18.8243 11.6852 
Oh 9.04838 14.5289 13.8274 
Oh 7.46462 16.0033 12.1565 
Oh 6.43743 13.0332 17.7693 
Ca 8.88269 6.8126 10.1649 
Ca 7.24717 3.89306 10.3339 
Cw 11.3435 8.46287 27.4453 
Si 5.92512 6.67177 8.80238 
Ob 5.00582 5.4389 8.11305 
O 4.96955 7.86003 9.24031 
O 6.73523 6.11983 10.0488 
Oh 6.84355 7.09461 7.47124 
Oh 6.61266 9.67471 7.48315 
Si 7.27108 10.0256 8.97748 
O 6.21619 10.4746 10.0866 
O 8.24408 8.90499 9.52517 
Ob 8.26578 11.3863 8.63716 
Ca 5.7785 6.77985 12.0059 
Ca 7.58109 9.7455 11.7583 
Cw 4.39698 5.0532 19.0395 
Si 9.15875 6.69822 13.328 
Oh 9.58559 7.43707 14.7648 
O 8.63786 7.834 12.3019 
Ob 7.99258 5.64042 13.781 
O 10.4292 6.07577 12.6017 
Si 7.29964 4.19485 13.3311 
O 5.91401 4.50173 12.5503 
Oh 7.01261 3.38441 14.7639 
O 8.24596 3.35763 12.3798 
Oh 4.74446 4.11497 16.8892 
Ob 5.39736 1.37109 14.604 
Ca 12.6163 12.1754 10.444 
Ca 10.4827 9.25145 12.2737 
Cw 8.29167 3.62392 27.5346 
Si 9.30449 11.9071 9.83729 
O 8.77292 13.2205 10.5079 
O 9.49125 10.8149 10.986 
Oh 10.7503 11.9621 9.00214 
Oh 10.5044 14.3552 8.04165 
Oh 12.2715 10.1578 6.9575 
Si 11.4581 15.273 9.06136 
O 10.5348 16.1068 10.0641 
O 12.5069 14.4274 9.90153 
Ob 12.2584 16.2863 8.00251 
Ca 9.44952 12.5179 12.6127 
Ca 11.4834 15.2723 11.9727 
Cw 7.89914 11.1473 15.2936 
Si 12.7607 12.6565 13.2837 
Oh 13.5268 14.0112 13.8906 
O 11.5747 13.055 12.31 
Ob 12.2153 11.8621 14.617 
O 13.8007 11.8136 12.4102 
Si 11.2839 10.4884 14.6488 
O 9.8459 10.6903 13.9818 
Oh 11.1447 10.1493 16.2775 
O 12.0689 9.32903 13.8682 
Ca 11.8915 1.0944 10.6802 
Ca 12.0288 21.0656 9.88987 
Cw 1.1298 5.02819 25.9886 
Si 8.66834 1.07048 8.90867 
O 7.67304 1.66344 9.92534 
O 11.8096 23.3739 9.41355 
Ob 10.124 1.21542 6.17511 
Oh 6.32941 4.20798 6.16149 
Oh 9.36528 2.89214 7.89138 
Oh 10.6945 3.83929 27.677 
Si 10.31 3.85594 8.87695 
O 9.41589 4.60954 9.94942 
O 11.4573 3.04923 9.63726 
Ob 11.0575 4.95388 7.8258 
Ca 8.60856 1.15112 11.9607 
Ca 10.4476 3.83778 11.8699 
Cw 5.80547 1.83107 16.9648 
Si 13.5182 23.4639 13.5046 
Ob 12.2065 1.16288 15.0037 
O 1.89064 23.0791 12.5546 
O 10.8025 1.65398 12.6554 
Ob 12.5622 22.0944 13.9027 
Si 11.9018 21.0126 12.8085 
O 12.997 20.3413 11.8707 
O 10.8739 21.7489 11.8319 
Oh 11.1116 19.8333 13.6897 
Oh 8.16611 0.746863 17.1557 
Ca 2.35276 6.93608 9.75992 
Ca 0.882059 3.76797 9.86169 
Cw 13.5821 23.3583 7.70029 
Si 11.921 6.29745 8.34862 
O 11.0006 7.20573 9.32707 
O 13.2024 5.88708 9.21343 
Oh 12.3773 7.03616 6.92131 
Oh 12.2362 9.62573 10.6319 
Oh 2.50964 9.40063 9.32405 
Ca 12.1561 6.35355 11.1725 
Ca 1.31007 9.6447 12.9842 
Cw 10.6328 4.99426 18.1754 
Si 2.23039 6.90779 12.6049 
O 3.57025 7.09858 11.7847 
O 1.07924 7.58463 11.7052 
Ob 1.88953 5.32692 13.1504 
Si 1.06214 3.84857 12.6767 
O 1.94709 2.89431 11.803 
O 12.6747 4.27817 11.9088 
Oh 0.882593 3.11106 14.1654 
Oh 11.5615 4.25783 16.1133 
Ca 3.69729 18.0741 10.1047 
Ca 1.81913 15.245 10.1726 
Cw 3.94352 22.5096 27.3954 
Si 13.0959 17.6771 8.2688 
O 12.2774 18.7646 9.11029 
O 1.53627 17.368 9.14076 
Oh 13.4771 18.1996 6.72773 
Oh 2.46207 19.7218 8.55065 
Oh 13.8377 15.6649 27.1301 
Oh 12.6228 21.0398 7.00462 
Si 2.61563 21.2838 9.12073 
O 14.1267 21.9271 9.5345 
O 3.59041 21.3624 10.3475 
Ob 3.17743 22.0835 7.74211 
Ca 13.4087 18.2767 11.0922 
Ca 2.2804 20.8765 12.1168 
Cw 12.9962 15.4487 15.8787 
Si 3.86961 18.6419 12.8893 
O 4.92984 17.7309 12.1327 
Oh 3.55215 18.1546 14.4557 
O 2.55595 18.6474 11.9745 
Ob 1.73161 16.393 14.4538 
Si 1.63076 15.6952 13.0264 
O 2.79105 14.9415 12.3346 
O 13.5004 16.2351 11.9861 
Ob 1.7582 13.4803 16.1149 
Oh 11.6131 13.8301 17.0166 
Ca 5.44724 0.986622 10.2114 
Ca 5.70821 20.9724 9.60715 
Cw 3.01094 14.6678 6.01776 
Si 2.2183 0.724314 8.25803 
O 1.08772 1.53143 9.10947 
O 5.20267 23.2523 9.22419 
Ob 2.62315 1.36975 6.78783 
Oh 3.22412 3.67942 7.51337 
Si 4.10216 4.25788 8.81132 
O 3.05867 4.76405 9.89248 
O 5.09143 3.18788 9.52828 
Ca 2.1555 0.728584 11.1227 
Ca 4.09344 3.57159 11.5348 
Cw 7.29818 21.0243 15.6255 
Si 7.0115 23.3336 13.1638 
O 8.29826 23.0528 12.3132 
O 4.16707 1.3158 12.2442 
Ob 6.30872 21.9189 13.7195 
Si 5.95377 20.4481 12.9892 
O 6.65951 20.3885 11.5879 
O 4.37866 20.1983 12.9746 
Oh 6.65203 19.3607 14.0508 
Oh 1.92541 20.3084 16.8792 
H 13.0006 8.93932 10.7647 
H 3.51727 13.338 9.10568 
H 10.6379 16.8838 14.5957 
H 9.85298 15.0752 14.1868 
H 9.97117 18.995 12.4827 
H 8.0336 15.5063 12.8678 
H 1.87032 12.0701 8.93428 
H 1.82271 10.1417 9.09079 
H 4.34927 4.12827 15.9369 
H 11.207 3.3917 15.6907 
H 9.17119 22.8802 17.3582 
H 14.1382 19.9049 16.2105 
H 12.0432 13.7618 17.9635 
H 5.63094 12.4919 17.4113 
H 5.90474 4.73466 6.96592 
H 12.8821 10.7562 7.56013 
H 11.0381 4.31874 6.38335 
H 8.38139 18.1237 6.20255 
H 12.4046 20.1853 7.54438 
H 13.8088 16.461 26.4523 
H 7.67788 13.9989 14.4268 
H 4.75729 8.80235 15.9502 
H 3.11357 8.28466 14.4829 
H 10.4479 7.82328 15.1776 
H 6.375 2.54907 14.6227 
H 1.23488 13.7115 14.7275 
H 10.7467 9.95784 17.2199 
H 10.5778 19.1901 14.3087 
H 13.099 2.38368 14.5617 
H 2.77217 17.4269 14.4608 
H 6.25957 18.4218 14.2194 
H 7.59439 19.5403 6.96944 
H 8.33282 20.6567 5.76374 
H 6.49063 6.83579 6.539 
H 6.77163 8.62729 7.43117 
H 10.744 12.9285 8.57584 
H 9.79942 14.4872 7.30887 
H 9.70799 2.2074 7.14358 
H 13.1224 6.38806 6.56596 
H 13.6448 17.412 6.07401 
H 2.02808 18.7753 8.73433 
H 2.76718 2.7444 7.30451 
Ow 1.62379 3.75487 16.8784 
Hw 2.39615 3.18848 17.2243 
Hw 1.00067 3.80385 17.6863 
Ow 9.51622 2.09954 14.9834 
Hw 8.62776 2.5958 14.877 
Hw 9.97013 2.105 14.0579 
Ow 4.95868 20.9369 16.3631 
Hw 4.36974 21.5933 15.842 
Hw 4.99053 21.3217 17.3162 
Ow 3.95678 14.9967 15.4941 
Hw 3.4088 15.6772 14.9666 
Hw 3.21136 14.323 15.7235 
Ow 4.05439 12.0351 16.6806 
Hw 4.48359 11.6738 15.817 
Hw 3.19742 12.5218 16.3883 
Ow 11.2579 7.19253 17.6615 
Hw 12.1842 7.61378 17.7447 
Hw 10.6649 7.96404 17.9635 
Ow 12.31 6.77615 14.3197 
Hw 12.283 7.80944 14.1656 
Hw 11.5376 6.43116 13.7153 
Ow 7.31185 8.84446 15.0181 
Hw 6.66021 8.76229 14.213 
Hw 8.15564 8.33007 14.7246 
Ow 9.21594 21.6651 14.5163 
Hw 9.04206 22.2345 13.6758 
Hw 10.0108 21.0697 14.2676 
Ow 3.91114 3.97595 14.2354 
Hw 4.807 4.21513 13.7653 
Hw 3.23765 4.67331 13.8737 
Ow 13.21 18.6889 15.1763 
Hw 13.7665 17.9441 14.7479 
Hw 12.5871 19.0372 14.448 
Ow 13.4319 8.4539 18.6156 
Hw 12.9235 9.34569 18.718 
Hw 13.258 7.94393 19.483 
Ow 3.65224 22.4957 14.4245 
Hw 4.04088 21.6583 13.965 
Hw 2.81863 22.7416 13.8591 
Ow 11.8329 12.8701 6.05751 
Hw 11.3799 13.249 6.88913 
Hw 11.9062 11.8688 6.25129 
Ow 1.30819 14.3121 7.54798 
Hw 13.8655 13.397 7.85782 
Hw 13.4232 14.9647 7.71983 
Ow 9.03317 11.46 6.08008 
Hw 9.43214 10.5193 6.03346 
Hw 8.88921 11.5817 7.09484 
Ow 6.31413 16.3316 27.2971 
Hw 6.46086 16.1102 6.06585 
Hw 7.258 16.1021 26.9873 
Ow 12.8562 2.65343 7.08458 
Hw 12.3977 3.53045 7.33409 
Hw 0.507843 2.34589 7.9194 
Ow 5.8101 1.68349 7.45002 
Hw 6.63715 1.10895 7.65668 
Hw 5.65227 2.28637 8.28058 
Ow 3.25265 16.8428 6.94295 
Hw 2.66511 16.9876 7.77351 
Hw 4.21631 16.8145 7.31197 
Ow 3.04793 7.06752 7.22736 
Hw 2.35176 6.50936 6.71914 
Hw 3.78956 6.38281 7.45459 
Ow 6.95436 13.2433 6.93872 
Hw 6.07836 13.6829 7.25946 
Hw 7.42456 12.9193 7.78269 
Ow 2.09298 9.65809 6.12678 
Hw 1.20983 9.77416 6.61965 
Hw 1.6083 9.74071 27.3677 
Ow 11.0541 15.9762 5.61056 
Hw 11.532 16.0962 6.52326 
Hw 10.2461 16.6112 5.70608 
Ow 4.64646 8.41603 27.5456 
Hw 3.90472 7.77555 27.2754 
Hw 5.36756 8.18751 26.8426 
Ca 1.34321 14.993 22.4853 
Ca 12.2749 11.9821 22.822 
Cw 1.99963 20.125 6.20127 
Si 11.1355 15.023 23.7339 
Ob 10.3361 13.9117 24.7541 
O 12.1575 14.2472 22.8233 
Ob 11.9286 15.9857 24.825 
O 10.1496 15.8367 22.8001 
Oh 13.7835 17.7522 25.455 
Oh 8.71985 15.8722 25.5032 
Si 12.7403 17.3728 24.2071 
O 13.5986 17.1199 22.895 
Ob 13.9693 20.1983 26.1661 
O 11.5633 18.4056 23.9423 
Ca 11.0653 14.8414 20.8715 
Ca 13.1389 17.8606 20.7563 
Cw 13.0965 11.8564 16.8141 
Si 1.18277 14.6237 19.484 
Oh 1.82812 15.1441 18.0336 
O 2.288 14.2792 20.5806 
O 13.0509 15.6894 20.1076 
Ob 13.2169 13.2564 19.0197 
Si 12.5693 12.057 19.9835 
O 13.6497 11.4881 21.007 
O 11.2815 12.5417 20.7544 
Oh 12.2705 10.8788 18.839 
Oh 1.20035 9.84876 15.9605 
Oh 10.0614 9.68247 18.6721 
Ca 4.75768 20.5211 22.8595 
Ca 2.91874 17.9243 22.9751 
Cw 11.9024 14.367 26.5614 
Si 1.73378 20.8759 24.7819 
O 2.68292 20.0122 23.8485 
Ob 3.97749 20.2269 27.6609 
O 13.4197 21.3719 23.8154 
Ob 2.52347 22.2504 25.4483 
Oh 14.3837 22.9006 27.6831 
Si 3.27963 23.3206 24.4148 
O 4.31636 22.619 23.4843 
Ob 2.36101 1.53041 25.5027 
O 0.462501 1.29556 23.5228 
Ca 1.63817 20.6896 21.923 
Ca 3.36467 23.4822 21.5339 
Cw 14.4475 21.1631 19.0613 
Si 4.83159 20.7241 19.9493 
Oh 5.49313 21.8723 18.9312 
O 6.01756 20.1161 20.8221 
O 3.6634 21.2949 20.8593 
Ob 4.14109 19.5482 18.9587 
Si 3.32153 18.2243 19.713 
O 4.31911 17.1123 20.2158 
O 2.36032 18.7247 20.8641 
Oh 2.47352 17.6729 18.3832 
Ca 4.02163 9.00986 23.581 
Ca 2.15919 6.3155 23.0925 
Cw 5.45877 18.5413 27.1642 
Si 13.3984 9.14146 24.6097 
Ob 12.5181 7.95783 25.3917 
O 12.5127 9.8178 23.4641 
O 1.77985 8.47933 23.875 
Ob 0.92526 10.2039 25.8271 
Oh 4.49847 11.5017 6.84972 
Oh 1.98649 12.9166 23.4906 
Oh 5.38585 12.5184 26.1905 
Ca 1.00724 9.31016 21.7562 
Ca 2.93975 12.1814 21.401 
Cw 0.694341 5.19861 15.3135 
Si 4.14104 9.05066 20.7005 
Oh 5.04413 10.0013 19.6658 
O 3.19552 9.9482 21.6178 
Ob 3.21241 8.0429 19.7423 
O 5.04244 8.18554 21.6587 
Si 2.36467 6.70086 20.2836 
O 1.08625 7.09311 21.1142 
Oh 2.1295 5.92752 18.8222 
O 3.28219 5.70726 21.1647 
Oh 2.01965 6.82885 16.4121 
Oh 12.8626 4.51543 19.0402 
Ca 7.92157 15.4342 23.1158 
Ca 6.36724 12.1117 24.0726 
Cw 4.07212 9.19797 7.45722 
Oh 3.56143 15.6145 23.2644 
Oh 4.74886 13.23 22.7711 
Oh 6.00863 16.2054 24.3464 
Oh 3.78141 14.7037 26.076 
Si 6.35877 17.7611 23.8461 
O 5.15612 18.301 22.9767 
O 7.65114 17.7325 22.8765 
Ob 6.70735 18.6576 25.19 
Ca 4.47 14.8764 20.8409 
Ca 6.35137 17.8279 20.9508 
Cw 6.07138 15.0663 16.4935 
Oh 6.72949 15.3778 21.0548 
Oh 8.27047 13.5601 19.7607 
Oh 4.67464 12.671 19.8183 
Oh 7.67724 10.1788 17.5201 
Ca 6.5285 3.23369 23.0716 
Ca 6.51579 23.1917 23.4418 
Cw 10.5744 9.47236 8.79697 
Si 3.10005 2.96327 24.8409 
O 2.1233 3.86434 23.9509 
O 4.38134 2.64201 23.9861 
Oh 3.29384 3.8009 26.2733 
Oh 5.10607 5.55449 26.3772 
Si 5.5065 6.27951 24.9273 
O 4.18777 6.66071 24.0625 
O 6.39061 5.36081 23.9825 
Ob 6.22944 7.68539 25.4189 
Ca 3.30301 3.36941 21.9419 
Ca 5.40839 6.01175 22.0474 
Cw 2.99086 1.76754 14.3723 
Si 6.33503 2.86126 20.0647 
Oh 6.99474 3.48345 18.6616 
O 7.36047 2.27004 21.0647 
O 5.40832 3.89854 20.8815 
Ob 5.38254 1.63301 19.3599 
Si 6.77804 23.4149 20.5147 
O 7.77217 22.3378 20.9986 
O 3.88179 1.15125 21.4159 
Ob 7.67889 22.3025 17.4763 
Oh 3.32297 1.37873 16.6993 
Oh 7.60532 19.3439 17.2595 
Ca 10.3201 9.1309 22.9949 
Ca 8.55576 6.06931 23.5561 
Cw 4.50015 2.57292 5.82097 
Si 7.05041 8.97056 24.8489 
O 6.17203 9.86752 23.8219 
O 8.32304 8.47206 24.0114 
Oh 7.38627 9.92849 26.1749 
Oh 8.56838 12.1699 25.6215 
Oh 9.65318 8.8435 6.69035 
Si 9.35042 12.6581 24.2291 
O 8.23247 13.1696 23.1919 
O 10.1381 11.4935 23.5092 
Ca 7.15706 8.78915 22.0296 
Ca 9.16084 12.0066 21.3599 
Cw 7.34281 7.74855 17.3542 
Si 9.71472 8.83742 20.0715 
O 10.9477 8.20988 20.8369 
O 8.94596 9.77126 21.1236 
Ob 8.67409 7.68648 19.3526 
Si 8.05479 6.29688 20.0647 
O 9.12852 5.14173 19.9456 
O 7.58002 6.58261 21.5399 
Oh 6.75082 6.00559 19.0579 
Oh 5.10098 8.49179 17.5503 
Ca 11.225 20.6187 23.7663 
Ca 9.86951 18.0917 22.381 
Cw 11.1161 1.77812 26.5007 
Si 7.59794 20.0698 24.8824 
O 6.82017 20.9634 23.8372 
O 9.04847 19.7131 24.2794 
Oh 7.73284 20.762 26.3958 
Ob 9.26494 22.7621 26.1456 
Si 8.02012 0.788537 24.8211 
O 6.87301 1.0862 23.7758 
O 10.967 22.8649 23.9909 
Ob 8.69969 2.19472 25.5687 
Ca 7.99043 20.2056 22.0795 
Ca 9.84892 23.075 21.8641 
Cw 8.06682 20.7531 19.1905 
Si 11.1742 20.0135 20.4366 
O 12.7535 20.1616 20.5565 
Oh 10.5569 20.8518 19.1289 
O 10.3003 20.4657 21.712 
Ob 9.63071 17.9352 17.9272 
Si 9.60171 17.8135 19.5444 
O 10.9365 18.3737 20.3038 
O 8.43151 18.6691 20.2747 
Oh 9.44764 16.1741 19.8259 
Oh 5.82571 17.4716 16.5412 
Ca 12.8474 3.48667 23.2092 
Ca 12.9869 23.5041 23.0177 
Cw 10.7079 22.0548 5.77239 
Si 9.46833 3.37231 24.5456 
O 8.75452 3.70227 23.2062 
O 10.9394 2.78679 24.3546 
Oh 9.25587 4.71222 25.5209 
Oh 11.6475 5.66174 26.0551 
Oh 1.38611 5.23776 6.10089 
Si 11.8815 6.58161 24.6792 
O 10.7241 6.86764 23.6528 
O 13.0039 5.75543 23.8477 
Ca 9.46057 3.26217 21.1536 
Ca 11.8297 6.30885 21.7079 
Cw 12.1158 22.9415 16.1952 
Si 12.6858 3.37715 20.2515 
O 1.15208 2.95274 21.003 
O 11.6866 4.01627 21.33 
Ob 11.9822 2.11074 19.4431 
Si 11.2511 0.702647 20.0413 
O 14.1435 22.7117 20.8815 
O 10.0875 1.05664 21.0533 
Ob 12.6437 22.6983 18.6267 
H 2.59842 12.2853 24.0329 
H 4.48402 15.8865 23.6749 
H 7.31466 14.6785 20.5508 
H 5.37089 12.866 19.0777 
H 4.83532 13.4034 26.2158 
H 4.22464 13.9949 23.2261 
H 7.56924 13.3429 19.0274 
H 7.08878 10.6922 18.1834 
H 9.25379 14.9901 25.382 
H 4.48299 12.4353 7.31931 
H 1.96756 4.65558 6.73114 
H 1.72091 22.5395 26.718 
H 3.52347 14.7627 25.0866 
H 8.76163 8.34457 6.72725 
H 2.54674 0.99515 17.2541 
H 5.16334 9.11207 18.3992 
H 2.15866 7.25242 15.4535 
H 8.42969 18.7195 17.5049 
H 6.5724 18.1297 16.8496 
H 13.3323 9.38784 15.4335 
H 13.912 18.7606 25.7607 
H 5.9862 15.8866 25.3304 
H 4.0156 4.59069 26.3057 
H 5.56717 5.12332 27.2079 
H 8.06838 10.6928 25.9453 
H 8.90199 12.1413 26.6032 
H 8.36396 21.6182 26.2535 
H 10.0794 5.28664 25.8126 
H 11.3033 4.99101 26.7925 
H 1.9094 14.3923 17.2802 
H 11.3206 10.4026 18.7995 
H 9.17959 10.0238 18.2203 
H 6.20431 22.3013 18.2884 
H 2.10678 16.7077 18.191 
H 5.01783 11.0449 19.6894 
H 2.01507 6.22252 17.8147 
H 0.838703 5.11916 18.9719 
H 8.01197 3.43741 18.4694 
H 6.94749 4.99892 18.7889 
H 11.187 21.6554 18.8843 
H 8.85492 15.3545 19.5989 
Ow 3.39644 10.9651 24.9776 
Hw 2.4991 10.6766 25.4017 
Hw 3.91579 11.5028 25.6697 
Ow 2.22244 12.4679 27.599 
Hw 1.59025 11.7837 27.2031 
Hw 3.09176 11.9216 5.91675 
Ow 12.0856 22.1952 26.2063 
Hw 12.8137 21.476 26.0833 
Hw 11.7168 22.414 25.2523 
Ow 11.0664 10.4578 26.1718 
Hw 12.0755 10.5278 26.0096 
Hw 10.6514 10.7794 25.2971 
Ow 0.381956 2.85709 26.683 
Hw 0.389068 2.82719 27.7142 
Hw 1.18477 2.2899 26.3575 
Ow 8.89954 5.75715 6.2891 
Hw 8.21727 6.25605 6.86929 
Hw 9.73023 5.63047 6.8826 
Ow 5.73778 2.04224 26.3358 
Hw 6.35888 1.22161 26.2574 
Hw 5.4617 2.25477 25.367 
Ow 3.63673 17.457 26.1405 
Hw 2.65342 17.6461 25.9323 
Hw 3.72836 16.4391 26.0631 
Ow 6.2492 22.6036 27.7352 
Hw 6.88305 22.5883 6.42872 
Hw 6.81449 21.9386 27.1866 
Ow 9.484 7.67591 26.2641 
Hw 8.7351 7.1273 26.6622 
Hw 9.1171 7.99925 25.3491 
Ow 13.1036 12.7455 25.4877 
Hw 13.8078 12.9905 24.7799 
Hw 13.3481 11.754 25.6725 
Ow 2.45756 6.94512 25.9926 
Hw 3.29159 6.76955 25.3995 
Hw 2.04089 7.71299 25.4539 
Ow 11.4733 19.2743 26.9134 
Hw 11.9556 18.8653 5.56828 
Hw 12.3817 19.5689 26.5278 
Ow 8.8764 5.60393 16.6906 
Hw 8.31938 4.89922 16.2136 
Hw 9.25485 6.14236 15.898 
Ow 8.3269 15.6464 16.8904 
Hw 9.09756 15.0803 16.5618 
Hw 8.79136 16.4479 17.3389 
Ow 12.1138 16.71 17.6337 
Hw 11.2256 17.2219 17.7377 
Hw 12.3757 16.4048 18.5768 
Ow 9.50967 18.1476 15.2067 
Hw 8.52144 18.099 15.0158 
Hw 9.6065 18.0877 16.2344 
Ow 6.30986 6.21122 15.8856 
Hw 6.86979 5.96132 15.0576 
Hw 5.80346 5.35923 16.1291 
Ow 3.02367 3.11458 19.1919 
Hw 2.20719 2.98166 19.8243 
Hw 3.6002 2.27409 19.2529 
Ow 2.38022 23.4377 17.5379 
Hw 0.281755 0.823863 16.5839 
Hw 12.9452 1.25409 18.1384 
Ow 2.31046 10.9636 18.5584 
Hw 1.77895 11.2105 19.3938 
Hw 3.04436 11.6623 18.4359 
Ow 9.73811 2.78868 18.0946 
Hw 9.12683 2.00918 17.8087 
Hw 10.5686 2.33423 18.5051 
Ow 4.59796 15.3986 18.3063 
Hw 3.60652 15.2154 18.1139 
Hw 4.54498 16.207 18.9626 
Ow 9.14506 12.6738 16.5771 
Hw 8.71326 12.8919 17.4672 
Hw 10.0978 13.0538 16.6521 
Ow 11.6717 20.6641 16.5784 
Hw 11.1759 20.404 17.4332 
Hw 12.0094 19.7988 16.1673 
