# Supplementary material for: Nanoscale origins of creep in calcium silicate hydrates
Source: Nat Commun. 2018 May 3;9:1785. doi: 10.1038/s41467-018-04174-z (PMC5934396; doi:10.1038/s41467-018-04174-z)
Supplement: Supplementary file 4 — Supplementary Data 2 [file 41467_2018_4174_MOESM4_ESM.txt]

ITEM: TIMESTEP
0
ITEM: NUMBER OF ATOMS
621
ITEM: BOX BOUNDS xy xz yz pp pp pp
-1.5011548727160959e-01 1.4933425776399019e+01 1.8435738388378462e+00
-5.2026809955868181e-01 2.3506032034459796e+01 -3.3268554971073383e-01
5.5631762195889189e+00 2.7781005780410275e+01 -1.2424140651025655e+00
ITEM: ATOMS element x y z 
Ca 6.48516 12.3915 10.7578 
Ca 4.34227 9.02285 10.9375 
Cw 9.79872 16.8435 25.5536 
Oh 2.94488 12.7587 9.88248 
Oh 1.06445 11.4527 8.54856 
Ob 4.42526 13.9279 7.71932 
Si 5.10083 15.0277 8.78674 
O 6.19611 14.3719 9.73753 
Ob 5.78801 16.2285 7.78808 
O 3.99048 15.6654 9.73026 
Ca 3.02026 12.3197 12.2733 
Ca 4.96341 15.1444 11.7939 
Cw 2.69414 8.20592 17.602 
Si 6.11412 12.1453 13.5827 
Oh 6.83889 13.1 14.7472 
O 7.31504 11.455 12.7624 
O 5.20976 12.9193 12.5612 
Ob 5.44497 10.9024 14.4599 
Si 4.67868 9.56954 13.7429 
O 5.6943 8.68623 12.8278 
O 3.49766 10.0638 12.7881 
Oh 4.17879 8.69387 15.0742 
Oh 2.21438 7.36136 14.1071 
Ca 10.0288 18.0573 9.43899 
Ca 8.34708 15.1391 10.0187 
Cw 6.71148 11.2203 5.84577 
Si 6.61396 17.595 8.30137 
O 7.9112 17.2142 9.16539 
Oh 6.98546 18.4539 6.91699 
O 5.6929 18.4816 9.25853 
Oh 8.57453 20.6039 6.7528 
Oh 8.93283 16.65 27.7436 
Si 8.95762 21.2213 8.25548 
O 9.95028 20.3324 9.09838 
Ob 9.75627 22.6873 7.74343 
O 7.76298 21.5982 9.19605 
Ca 6.96765 17.9216 11.2033 
Ca 8.77572 20.8279 11.1362 
Cw 3.81387 18.1676 16.6889 
Oh 11.2758 15.6247 14.3899 
Oh 9.28837 18.5588 11.6705 
Oh 9.033 14.2272 13.8162 
Oh 7.43046 15.7464 12.1596 
Oh 6.33965 12.182 17.674 
Ca 8.8708 6.56674 10.213 
Ca 7.26252 3.63296 10.2269 
Cw 11.25 7.2336 27.482 
Si 5.89381 6.43529 8.80859 
Ob 4.98429 5.19534 8.13018 
O 4.94477 7.60408 9.30273 
O 6.74148 5.86077 10.0268 
Oh 6.74761 6.90081 7.4494 
Oh 6.6041 9.46216 7.48559 
Si 7.27697 9.78209 8.98042 
O 6.20861 10.2232 10.0822 
O 8.215 8.63755 9.53917 
Ob 8.28363 11.1199 8.63472 
Ca 5.64478 6.46827 11.939 
Ca 7.59237 9.41616 11.7402 
Cw 4.3829 4.2204 19.095 
Si 9.1464 6.40964 13.4008 
Oh 9.46712 7.02275 14.9221 
O 8.76017 7.57246 12.3525 
Ob 7.90307 5.37507 13.7063 
O 10.4492 5.73064 12.788 
Si 7.18167 3.92871 13.2926 
O 5.77562 4.23679 12.5736 
Oh 6.97045 3.12281 14.7409 
O 8.10334 3.08539 12.3232 
Oh 4.75153 3.41131 16.909 
Ob 5.36839 1.04887 14.6658 
Ca 12.6294 11.9314 10.4391 
Ca 10.5504 8.99794 12.2157 
Cw 8.21221 2.47573 27.5814 
Si 9.29678 11.6679 9.83863 
O 8.74898 12.9672 10.5205 
O 9.50082 10.5496 10.9611 
Oh 10.7482 11.7682 9.01778 
Oh 10.4971 14.1528 8.05708 
Oh 12.3011 10.112 6.96025 
Si 11.4594 15.0502 9.0868 
O 10.5399 15.871 10.1052 
O 12.5119 14.2005 9.9248 
Ob 12.2527 16.0689 8.02869 
Ca 9.43014 12.204 12.6174 
Ca 11.4976 14.9564 11.9899 
Cw 7.9098 10.7418 15.3476 
Si 12.7586 12.2927 13.2941 
Oh 13.5588 13.6247 13.9075 
O 11.5731 12.7313 12.3366 
Ob 12.224 11.4757 14.6254 
O 13.7987 11.4729 12.4016 
Si 11.2596 10.1126 14.6519 
O 9.8409 10.3625 13.9681 
Oh 11.0733 9.78518 16.2784 
O 12.0524 8.95405 13.8863 
Ca 11.8004 0.934165 10.6788 
Ca 12.0732 20.8451 9.82374 
Cw 1.05431 3.95809 25.9759 
Si 8.53637 0.750505 8.94006 
O 7.56354 1.38249 9.93683 
O 11.7823 23.1507 9.40613 
Ob 10.1109 1.26559 6.20774 
Oh 6.30406 4.1333 6.09587 
Oh 9.19598 2.96478 7.80927 
Oh 10.6262 2.7018 27.6664 
Si 10.2876 3.71327 8.82956 
O 9.52245 4.36825 10.0545 
O 11.4503 2.72487 9.29845 
Ob 11.0015 4.90745 7.86033 
Ca 8.4619 0.861724 11.9942 
Ca 10.3215 3.5599 12.0475 
Cw 5.79369 1.08468 17.0384 
Si 11.5904 0.34698 13.4835 
Ob 11.9651 0.930954 14.9892 
O 14.7168 22.7958 12.5471 
O 10.6488 1.34307 12.6375 
Ob 12.5594 21.7211 13.8786 
Si 11.8955 20.6852 12.7409 
O 13.0084 20.0715 11.7879 
O 10.8617 21.4528 11.7997 
Oh 11.1258 19.4567 13.5719 
Oh 9.91807 22.7694 17.2705 
Ca 2.29957 6.72866 9.78511 
Ca 0.861571 3.55839 9.76716 
Cw 11.7857 0.678398 7.79083 
Si 11.888 6.19939 8.42945 
O 10.9831 7.0573 9.46373 
O 13.1675 5.70558 9.24785 
Oh 12.3144 7.03276 7.04581 
Oh 12.276 9.46023 10.5865 
Oh 2.49712 9.1863 9.35261 
Ca 12.0772 6.01601 11.2373 
Ca 1.27566 9.30357 12.9832 
Cw 10.5696 4.12396 18.0501 
Si 2.11699 6.58907 12.6296 
O 3.45078 6.84796 11.8169 
O 0.958696 7.28645 11.7579 
Ob 1.74238 4.98511 13.1095 
Si 0.962402 3.50073 12.5807 
O 1.86405 2.62519 11.6532 
O 12.5605 3.87589 11.821 
Oh 0.820057 2.70539 14.0432 
Oh 11.7154 3.48217 16.0645 
Ca 3.68782 17.8656 10.0659 
Ca 1.82623 15.0182 10.1925 
Cw 3.79712 21.0209 27.5293 
Si 13.091 17.4644 8.27231 
O 12.2722 18.529 9.13321 
O 1.52288 17.1449 9.13245 
Oh 13.4409 18.0051 6.73022 
Oh 2.39059 19.527 8.52342 
Oh 13.7263 14.4794 27.1408 
Oh 12.6233 20.8926 6.9365 
Si 2.60218 21.0915 9.06817 
O 14.16 21.8007 9.45439 
O 3.56105 21.1037 10.316 
Ob 3.26563 21.8388 7.69096 
Ca 13.3881 17.9713 11.1022 
Ca 2.26044 20.6001 12.0872 
Cw 13.0261 14.9229 15.9223 
Si 3.83359 18.3483 12.855 
O 4.91056 17.4601 12.0912 
Oh 3.52518 17.7909 14.3994 
O 2.52525 18.3659 11.9436 
Ob 1.73745 15.9833 14.5379 
Si 1.61962 15.3615 13.0742 
O 2.78148 14.6379 12.3556 
O 13.5106 15.9449 12.0564 
Ob 1.68648 12.8841 16.1012 
Oh 11.666 13.3149 17.1148 
Ca 5.35707 0.744399 10.276 
Ca 5.69536 20.7422 9.56646 
Cw 2.96407 14.5667 6.00789 
Si 4.04786 23.3248 8.25216 
O 1.03574 1.34513 9.00714 
O 5.20261 23.021 9.26945 
Ob 2.66161 1.19401 6.81052 
Oh 3.12984 3.52539 7.5374 
Si 4.05217 4.04269 8.83068 
O 3.03894 4.57097 9.927 
O 5.01903 2.93464 9.52376 
Ca 2.06726 0.446932 11.1498 
Ca 4.01387 3.25521 11.5382 
Cw 7.3102 20.3505 15.6055 
Si 6.98325 22.9753 13.241 
O 8.24375 22.7231 12.3404 
O 4.04096 0.997394 12.3605 
Ob 6.32286 21.5311 13.8158 
Si 5.91953 20.136 12.9669 
O 6.60792 20.1578 11.5555 
O 4.34004 19.9061 12.9622 
Oh 6.60934 18.9254 13.892 
Oh 1.9263 19.6399 16.9361 
H 12.9742 8.70661 10.6972 
H 3.52933 13.1312 9.11193 
H 10.7565 16.476 14.656 
H 9.85755 14.7236 14.2018 
H 9.96383 18.7324 12.4328 
H 7.99505 15.2378 12.8653 
H 1.91197 11.8986 8.96327 
H 1.81754 9.93221 9.11711 
H 4.43248 3.61481 15.9511 
H 11.6489 2.52496 15.6595 
H 9.14252 22.0881 17.4495 
H 14.1664 19.3283 16.2124 
H 12.0933 13.1416 18.0475 
H 5.46934 11.7221 17.3459 
H 5.87174 4.58716 6.94058 
H 12.9053 10.6861 7.59211 
H 11.0745 4.37312 6.40285 
H 8.46306 18.065 6.15001 
H 12.3719 20.0454 7.4655 
H 13.7145 15.3055 26.5006 
H 7.69517 13.6341 14.4262 
H 4.72841 8.45323 15.9277 
H 3.03435 7.90825 14.5019 
H 10.3684 7.32411 15.3189 
H 6.31535 2.29324 14.6867 
H 1.20336 13.2258 14.7355 
H 10.7587 9.35762 17.1677 
H 10.6463 18.8231 14.2421 
H 13.014 2.01319 14.4103 
H 2.76864 17.0433 14.4435 
H 6.19684 17.9804 13.8149 
H 7.57491 19.3245 6.93178 
H 8.41037 20.5218 5.71981 
H 6.4254 6.6111 6.51462 
H 6.74488 8.41039 7.41571 
H 10.744 12.7247 8.57107 
H 9.81 14.2489 7.30143 
H 9.57912 2.21877 7.14256 
H 13.0814 6.43335 6.64753 
H 13.602 17.2219 6.06592 
H 1.9722 18.5813 8.73479 
H 2.73139 2.56541 7.3179 
Ow 1.75088 3.05402 16.6773 
Hw 2.37198 2.99864 17.4816 
Hw 1.09816 2.29882 16.9053 
Ow 9.07788 1.30248 14.8422 
Hw 8.33778 2.00917 14.8214 
Hw 9.71074 1.52674 14.064 
Ow 4.97041 20.2773 16.3848 
Hw 4.48236 21.0312 15.9031 
Hw 5.04865 20.6178 17.3514 
Ow 3.88028 14.3937 15.5225 
Hw 3.35222 15.099 15.0076 
Hw 3.1283 13.7191 15.7302 
Ow 3.88504 11.3587 16.6874 
Hw 4.3481 11.0694 15.817 
Hw 3.04632 11.8778 16.3963 
Ow 11.284 6.3277 17.6627 
Hw 12.2019 6.73859 17.8423 
Hw 10.6704 7.08825 17.9537 
Ow 12.2593 6.41273 14.5477 
Hw 12.267 7.42963 14.3159 
Hw 11.5136 6.07341 13.902 
Ow 7.22907 8.48703 15.0195 
Hw 6.61206 8.40401 14.1901 
Hw 8.067 7.93347 14.7899 
Ow 9.17567 21.1728 14.5145 
Hw 9.01094 21.8297 13.7436 
Hw 9.99502 20.6326 14.2266 
Ow 3.80825 3.69511 14.2657 
Hw 4.69228 3.94304 13.7744 
Hw 3.12713 4.36972 13.8859 
Ow 13.1531 18.2461 15.1351 
Hw 13.7267 17.4788 14.7705 
Hw 12.6117 18.6024 14.35 
Ow 13.4467 7.58991 18.6213 
Hw 12.9601 8.49731 18.7057 
Hw 13.2682 7.09625 19.4982 
Ow 3.61335 22.2553 14.3375 
Hw 4.00476 21.3912 13.9377 
Hw 2.80211 22.4949 13.7306 
Ow 11.9309 12.8784 5.99862 
Hw 11.4435 13.213 6.83079 
Hw 12.0283 11.8757 6.16758 
Ow 1.30366 14.1621 7.55851 
Hw 13.9038 13.2334 7.85391 
Hw 13.4232 14.7945 7.74386 
Ow 9.11406 11.6471 6.12191 
Hw 9.68184 10.827 5.92554 
Hw 8.95332 11.5707 7.13826 
Ow 6.26806 14.9626 27.1875 
Hw 6.57046 15.9015 5.94569 
Hw 7.219 14.7978 26.8496 
Ow 13.0578 2.77837 7.00784 
Hw 12.4351 3.47683 7.41298 
Hw 0.622733 2.29239 7.79055 
Ow 5.73959 1.54132 7.35071 
Hw 6.54377 0.939127 7.55463 
Hw 5.54436 2.05877 8.22871 
Ow 3.25393 16.7166 6.95459 
Hw 2.65886 16.8327 7.78551 
Hw 4.21843 16.6615 7.31847 
Ow 3.17209 6.94517 7.16849 
Hw 2.43297 6.43747 6.664 
Hw 3.849 6.20808 7.42665 
Ow 6.92167 13.2451 6.99585 
Hw 5.97749 13.6167 7.18582 
Hw 7.33957 13.2133 7.91516 
Ow 2.09533 9.5461 6.19676 
Hw 1.22586 9.72229 6.69594 
Hw 1.50405 8.49656 27.4397 
Ow 10.9879 15.8669 5.66718 
Hw 11.4467 15.9634 6.5924 
Hw 10.2419 16.5811 5.69774 
Ow 4.4917 7.31064 27.4881 
Hw 3.74664 6.68406 27.1931 
Hw 5.24456 7.0679 26.824 
Ca 1.29993 14.0171 22.5421 
Ca 12.1859 10.9998 22.8331 
Cw 1.95945 19.9136 6.19696 
Si 11.0691 14.0201 23.7219 
Ob 10.2706 12.871 24.6981 
O 12.1261 13.2751 22.8248 
Ob 11.8198 14.9716 24.8501 
O 10.0871 14.8374 22.7862 
Oh 13.6924 16.6774 25.5525 
Oh 8.60199 14.7645 25.4281 
Si 12.6999 16.3599 24.2473 
O 13.6119 16.1414 22.9664 
Ob 13.9604 19.1355 26.16 
O 11.5368 17.3872 23.9102 
Ca 11.0311 13.9145 20.8664 
Ca 13.0813 16.9777 20.8895 
Cw 13.0444 11.2657 16.8529 
Si 1.14075 13.767 19.5658 
Oh 1.7697 14.3566 18.1351 
O 2.24962 13.353 20.6268 
O 13.0355 14.8106 20.2266 
Ob 13.1847 12.4137 19.0652 
Si 12.5633 11.1764 20.0114 
O 13.6346 10.6174 21.0573 
O 11.2386 11.6094 20.7513 
Oh 12.3175 10.0154 18.8369 
Oh 1.14133 9.24317 16.1261 
Oh 10.1105 8.77319 18.6839 
Ca 4.73949 19.5276 22.8949 
Ca 2.89752 16.9565 22.8661 
Cw 11.7976 13.2198 26.5198 
Si 1.71208 19.8493 24.8032 
O 2.65461 18.9954 23.8516 
Ob 3.80979 18.732 27.6347 
O 13.4238 20.383 23.8503 
Ob 2.53539 21.2042 25.4937 
Oh 14.3232 21.7891 27.7324 
Si 3.27861 22.311 24.457 
O 4.29163 21.6151 23.489 
Ob 2.3035 0.564198 25.4715 
O 0.366368 0.298592 23.5693 
Ca 1.6577 19.8174 21.9743 
Ca 3.35629 22.5846 21.5726 
Cw 14.3971 20.1579 19.1912 
Si 4.83493 19.8633 19.992 
Oh 5.52919 21.0284 19.0159 
O 5.98123 19.2109 20.8793 
O 3.64301 20.3995 20.8913 
Ob 4.14313 18.7132 18.9708 
Si 3.29014 17.389 19.6756 
O 4.24326 16.2664 20.2357 
O 2.27561 17.8853 20.7921 
Oh 2.48888 16.8755 18.3024 
Ca 3.97434 8.00856 23.6602 
Ca 2.10817 5.35126 23.0992 
Cw 5.37333 17.1473 27.0854 
Si 13.3459 8.13121 24.6649 
Ob 12.459 6.93184 25.4146 
O 12.4777 8.84839 23.5256 
O 1.71796 7.49218 23.9249 
Ob 0.855432 9.15848 25.9129 
Oh 4.51033 11.3718 6.90684 
Oh 2.06677 12.0251 23.6262 
Oh 5.38326 11.3292 26.333 
Ca 0.980173 8.41594 21.8204 
Ca 2.94664 11.2695 21.4752 
Cw 0.671432 4.73143 15.3393 
Si 4.12727 8.15677 20.7958 
Oh 5.10033 9.15692 19.8782 
O 3.16302 9.02792 21.7218 
Ob 3.22141 7.20012 19.7568 
O 4.99115 7.2328 21.7324 
Si 2.33931 5.84594 20.273 
O 1.07182 6.23666 21.1175 
Oh 2.11171 5.10302 18.7944 
O 3.24243 4.83522 21.1529 
Oh 2.21119 6.17267 16.401 
Oh 12.7568 3.72873 19.1303 
Ca 7.84396 14.3826 23.0231 
Ca 6.33689 11.0923 24.1681 
Cw 4.10889 9.05829 7.50634 
Oh 3.54611 14.6696 23.1109 
Oh 4.7842 12.2607 22.8356 
Oh 5.93291 15.1578 24.2924 
Oh 3.55103 13.311 26.0272 
Si 6.31426 16.71 23.8047 
O 5.12551 17.3109 22.9639 
O 7.58902 16.6502 22.8282 
Ob 6.69427 17.5725 25.1702 
Ca 4.41376 14.0149 20.8756 
Ca 6.32057 16.9273 20.9174 
Cw 5.98066 14.365 16.5719 
Oh 6.70502 14.4287 20.9083 
Oh 8.27087 12.5873 19.6115 
Oh 4.66316 11.82 19.8494 
Oh 7.82365 9.63947 17.5737 
Ca 6.47088 2.24974 23.1097 
Ca 6.49234 22.1852 23.4364 
Cw 10.5355 9.29109 8.81432 
Si 3.04581 1.9759 24.8454 
O 2.06153 2.88672 23.9622 
O 4.32634 1.67776 23.976 
Oh 3.24088 2.79674 26.2878 
Oh 5.11283 4.50491 26.4003 
Si 5.47615 5.26069 24.9566 
O 4.13987 5.64656 24.109 
O 6.36443 4.38287 23.979 
Ob 6.19782 6.66452 25.448 
Ca 3.24582 2.45824 21.9547 
Ca 5.3744 5.06921 22.0806 
Cw 2.98192 1.46526 14.5744 
Si 6.25963 1.982 20.1023 
Oh 6.91129 2.67689 18.7299 
O 7.30322 1.37967 21.0753 
O 5.34618 3.01763 20.9338 
Ob 5.29032 0.801684 19.391 
Si 6.73732 22.5075 20.4986 
O 7.75039 21.4421 20.9824 
O 3.78645 0.243084 21.4314 
Ob 7.70065 21.498 17.5266 
Oh 3.37322 0.540743 16.752 
Oh 7.5951 18.5811 17.1934 
Ca 10.2787 8.13815 23.0018 
Ca 8.51949 5.07205 23.5231 
Cw 4.40143 2.53742 5.76739 
Si 7.02348 7.94363 24.8749 
O 6.13473 8.85964 23.8786 
O 8.27873 7.45006 24.004 
Oh 7.40263 8.87175 26.2106 
Oh 8.52969 11.129 25.5928 
Oh 9.65431 8.90023 6.65941 
Si 9.28053 11.6172 24.1834 
O 8.15626 12.1379 23.1608 
O 10.0618 10.4676 23.4445 
Ca 7.12075 7.83725 22.0358 
Ca 9.10283 11.0365 21.2998 
Cw 7.30289 7.24602 17.4217 
Si 9.73392 7.9033 20.0603 
O 10.9526 7.28348 20.852 
O 8.91253 8.80064 21.101 
Ob 8.71029 6.75428 19.3138 
Si 7.98799 5.39221 19.9749 
O 8.93918 4.12845 19.7617 
O 7.55387 5.62505 21.4744 
Oh 6.65339 5.25907 18.9748 
Oh 5.09766 8.11029 17.5276 
Ca 11.2253 19.6085 23.7199 
Ca 9.78379 17.1082 22.3723 
Cw 11.0111 0.650993 26.5168 
Si 7.59932 18.9773 24.8428 
O 6.79926 19.9406 23.8837 
O 9.00988 18.612 24.1407 
Oh 7.90383 19.5884 26.3661 
Ob 9.27585 21.6746 26.1046 
Si 7.94526 -0.228228 24.806 
O 6.79742 0.0791638 23.7607 
O 10.9709 21.851 23.9689 
Ob 8.59517 1.16573 25.5711 
Ca 7.96846 19.3446 22.063 
Ca 9.85758 22.1404 21.8399 
Cw 8.13326 19.8965 19.1682 
Si 11.1564 19.1594 20.4682 
O 12.7216 19.2874 20.6931 
Oh 10.633 19.9867 19.1136 
O 10.2401 19.6548 21.686 
Ob 9.61612 17.1667 17.9372 
Si 9.58917 16.9761 19.5464 
O 10.9065 17.524 20.342 
O 8.4021 17.8013 20.2811 
Oh 9.46629 15.3285 19.7936 
Oh 5.72868 16.7438 16.6352 
Ca 12.7763 2.49499 23.2571 
Ca 12.976 22.5218 23.0193 
Cw 10.8015 22.0612 5.72183 
Si 9.39302 2.35589 24.5749 
O 8.70725 2.71528 23.225 
O 10.8585 1.75776 24.3928 
Oh 9.16658 3.68204 25.5657 
Oh 11.5848 4.62705 26.0515 
Oh 1.31186 5.35977 6.09169 
Si 11.8306 5.55834 24.6852 
O 10.6882 5.86825 23.6465 
O 12.9713 4.7674 23.8543 
Ca 9.40506 2.36844 21.1518 
Ca 11.8726 5.39796 21.7178 
Cw 12.0524 22.3861 16.1856 
Si 12.6267 2.54452 20.3023 
O 1.08446 2.11033 21.0368 
O 11.6139 3.12261 21.4083 
Ob 11.9387 1.27342 19.4975 
Si 13.0767 22.633 20.0506 
O 14.1633 21.8175 20.914 
O 10.031 0.160303 21.0363 
Ob 12.7587 21.8311 18.616 
H 2.61327 11.2909 24.11 
H 4.4157 14.8996 23.6446 
H 7.27686 13.7278 20.3972 
H 5.30977 12.0116 19.0674 
H 4.7788 12.1758 26.3157 
H 4.269 13.0507 23.2541 
H 7.51594 12.4284 18.9176 
H 7.24253 10.3335 18.0587 
H 9.17477 13.9063 25.3033 
H 4.44668 12.3269 7.3344 
H 1.71354 4.6629 6.73695 
H 1.6818 21.4816 26.764 
H 3.13767 13.0787 25.1209 
H 8.73914 8.53602 6.3953 
H 2.45599 0.407821 17.1987 
H 5.15875 8.5825 18.4687 
H 2.29047 6.67222 15.475 
H 8.4005 17.9409 17.4475 
H 6.51087 17.394 16.8629 
H 13.389 8.7799 15.488 
H 13.8873 17.6935 25.791 
H 5.95339 14.7631 25.2482 
H 3.98034 3.56416 26.3431 
H 5.50663 3.92815 27.1757 
H 8.03956 9.67064 25.9715 
H 8.74559 11.1704 26.6047 
H 8.45346 20.4988 26.2156 
H 9.98085 4.26144 25.8625 
H 11.2588 3.91549 26.7557 
H 1.82944 13.677 17.3105 
H 11.3855 9.5094 18.7963 
H 9.28328 9.2568 18.2569 
H 6.21672 21.4783 18.36 
H 2.11003 15.9031 18.1798 
H 5.0731 10.2004 19.859 
H 2.07612 5.47331 17.8109 
H 0.739365 4.24694 18.9347 
H 7.85812 3.07704 18.9586 
H 6.81917 4.29702 18.584 
H 11.2511 20.7993 18.8731 
H 8.83942 14.5656 19.4924 
Ow 3.32278 9.94763 25.0376 
Hw 2.43825 9.63198 25.4662 
Hw 3.88443 10.3811 25.7693 
Ow 2.08584 11.1176 27.6048 
Hw 1.52329 10.4258 27.1066 
Hw 3.04475 11.7911 5.96661 
Ow 12.0567 21.083 26.1871 
Hw 12.804 20.3797 26.0749 
Hw 11.7262 21.3333 25.2286 
Ow 10.9769 9.32239 26.3183 
Hw 11.9841 9.41344 26.1582 
Hw 10.5445 9.67545 25.4711 
Ow 0.264909 1.77772 26.6255 
Hw 0.250021 1.73038 27.6592 
Hw 1.07375 1.20975 26.3101 
Ow 8.93448 5.8416 6.28738 
Hw 8.22478 6.31662 6.85834 
Hw 9.73814 5.67914 6.9078 
Ow 5.46702 0.7341 26.2813 
Hw 6.18452 -0.00472655 26.1976 
Hw 5.30562 1.0742 25.3233 
Ow 3.54108 16.0791 26.0455 
Hw 2.56619 16.3439 25.8898 
Hw 3.56196 15.0602 25.9281 
Ow 6.10677 21.1134 27.6755 
Hw 6.89299 22.4415 6.36194 
Hw 6.77725 20.5593 27.1229 
Ow 9.38468 6.55619 26.2392 
Hw 8.64316 5.94188 26.5485 
Hw 9.04716 6.93531 25.3345 
Ow 13.0093 11.6519 25.39 
Hw 13.7856 11.9195 24.7692 
Hw 13.2669 10.6764 25.637 
Ow 2.38247 5.8769 26 
Hw 3.21406 5.71398 25.3944 
Hw 1.96272 6.66101 25.4885 
Ow 11.3668 18.1554 26.8297 
Hw 11.5845 17.698 27.7113 
Hw 12.2878 18.4298 26.471 
Ow 8.87984 4.70604 16.4926 
Hw 8.23735 4.09262 15.9895 
Hw 9.14857 5.38215 15.7734 
Ow 8.216 14.9604 16.9745 
Hw 8.91847 14.2913 16.6835 
Hw 8.75867 15.756 17.3428 
Ow 12.1956 16.1646 17.7087 
Hw 11.2672 16.608 17.7761 
Hw 12.3627 15.7329 18.617 
Ow 9.63904 17.7312 15.2323 
Hw 8.69848 17.4733 14.98 
Hw 9.70831 17.5589 16.2474 
Ow 6.32111 5.74273 15.9345 
Hw 6.85185 5.62457 15.0589 
Hw 5.92946 4.81906 16.0959 
Ow 2.92179 2.32923 19.1217 
Hw 2.11608 2.18813 19.7612 
Hw 3.44175 1.45174 19.1054 
Ow 0.54789 0.697611 17.2655 
Hw 12.8843 0.71327 16.4063 
Hw 12.8265 0.864812 18.0626 
Ow 2.38 10.1786 18.7976 
Hw 1.73803 10.3952 19.5645 
Hw 3.0414 10.9494 18.7049 
Ow 9.90904 1.88293 17.8652 
Hw 9.10357 1.24093 17.8479 
Hw 10.6349 1.44901 18.4579 
Ow 4.5245 14.5368 18.3675 
Hw 3.53025 14.3635 18.1776 
Hw 4.46882 15.355 19.0148 
Ow 9.17791 12.2397 16.7014 
Hw 8.93397 12.2507 17.688 
Hw 10.1484 12.5813 16.698 
Ow 11.592 20.0946 16.4813 
Hw 11.167 19.7782 17.354 
Hw 12.0245 19.2749 16.0588 
